# Supplementary material for: Prion-dependent proteome remodeling in response to environmental stress is modulated by prion variant and genetic background
Source: Prion. 2019 Feb 17;13(1):53–64. doi: 10.1080/19336896.2019.1583041 (PMC6422386; doi:10.1080/19336896.2019.1583041)
Supplement: Supplemental Material [file kprn-13-01-1583041-s001.xlsx]

## Sheet: Sheet1
Protein IDs	Averaged Log2(H/L)	% Increase	-Log T-test p-value
YDL067C	1.5598	194.812	1.40933
YBR117C	1.42852	169.171	1.37953
YBR054W	1.38439	161.061	1.83275
YCR021C	1.32148	149.922	1.70283
YGR043C	1.29568	145.492	1.54809
YER103W	1.19984	129.715	1.34434
YML004C	0.792546	73.2129	1.86143
YBR072W	0.687659	61.0667	1.39011
YBR169C	0.600996	51.6764	1.39412
YDR171W	0.463878	37.9245	1.52735
YPR086W	0.461528	37.7	2.93698
YAL005C	0.446346	36.2584	1.32389
YGR211W	0.444991	36.1305	1.45751
YHR030C	0.385327	30.6156	1.45708
YOR310C	0.351053	27.5491	2.20772
YDR001C;YBR001C	0.338732	26.4645	1.44958
YDR214W	0.332802	25.9457	1.74697
YHR104W	0.331907	25.8676	1.45948
YNL007C	0.322961	25.0895	1.36687
YGL031C	0.29852	22.9882	2.32446
YOL016C	0.261864	19.9027	1.31445
YLR197W	0.256483	19.4563	2.56383
YPR010C	0.249688	18.895	2.4864
YER021W	0.208271	15.5303	1.58047
YPL225W	0.196086	14.5586	1.55489
YDL097C	0.167192	12.2871	1.53196
YDL192W	0.165365	12.145	1.53237
YMR318C	0.163185	11.9757	1.56407
YML100W	0.161027	11.8083	1.89008
YDR190C	0.147693	10.7797	1.83588
YDR293C	0.147333	10.752	1.38114
YMR186W	0.137115	9.97037	1.36316
YJL177W	0.133591	9.70211	1.59774
YDR141C	0.129854	9.41827	1.39078
YPL120W	0.127076	9.20783	1.30134
YAL016W	0.0961995	6.89538	1.78825
YFR047C	0.0814048	5.80478	1.63985
YAL042W	-0.0323386	-2.26685	1.38372
YGL137W	-0.0575782	-4.07173	1.44924
YOL145C	-0.0757994	-5.39449	1.94214
YML106W	-0.0869882	-6.21505	1.78803
YNL287W	-0.092529	-6.62376	1.6047
YKR087C	-0.0948808	-6.79772	1.34187
YMR033W	-0.10136	-7.27845	1.65235
YHR196W	-0.123214	-8.91589	2.1929
YLR325C	-0.123956	-8.97189	2.32613
YJL117W	-0.12596	-9.12333	2.06788
YGL001C	-0.133965	-9.7305	2.37843
YPL048W	-0.138044	-10.0412	1.75587
YGR087C	-0.144154	-10.5082	2.43636
YGL245W	-0.156734	-11.4761	1.36418
YOR360C	-0.170564	-12.5498	1.51026
YIL027C	-0.17309	-12.7471	1.40709
YLR180W	-0.189006	-13.9978	1.49422
YNL154C	-0.194523	-14.4346	1.68093
YMR312W	-0.196497	-14.5913	1.46675
YKR080W	-0.196716	-14.6086	2.33495
YNL041C	-0.203877	-15.1789	2.33801
YDR150W	-0.212696	-15.8852	1.64813
YER134C	-0.229301	-17.2267	1.49778
YGR261C	-0.234938	-17.6856	1.81653
YHR005C	-0.236816	-17.8389	2.08456
YIL022W	-0.256933	-19.4936	1.30024
YLR058C	-0.261425	-19.8662	2.63817
YLR333C;YGR027C	-0.264593	-20.1297	1.43848
YLR355C	-0.266531	-20.2912	1.61473
YNR021W	-0.269383	-20.5292	1.71591
YPL094C	-0.275595	-21.0493	1.92818
YLL040C	-0.277753	-21.2305	1.31377
YOL027C	-0.279843	-21.4062	1.33814
YKL152C	-0.296129	-22.7846	1.72089
YKR008W	-0.30259	-23.3357	1.50012
YGR147C	-0.311817	-24.127	1.76952
YDR064W	-0.322326	-25.0345	1.84506
YPR145W	-0.326944	-25.4353	1.49472
YAL038W	-0.34313	-26.8506	1.35333
YJR031C	-0.349685	-27.4282	1.89278
YPR074C	-0.359455	-28.2941	1.35802
YHR193C	-0.368708	-29.1196	2.42533
YOL086C	-0.375534	-29.732	1.66141
YMR108W	-0.376156	-29.7879	2.84329
YMR178W	-0.377336	-29.8941	2.29807
YGR132C	-0.381261	-30.248	1.63139
YBR011C	-0.398127	-31.7796	2.27534
YER043C	-0.411647	-33.0204	1.60188
YJR139C	-0.417825	-33.5912	1.31825
YNL121C	-0.420521	-33.8411	1.95138
YDR502C	-0.427215	-34.4636	2.12465
YHR025W	-0.43399	-35.0964	2.36657
YFL018C	-0.442481	-35.8939	1.83615
YCR088W	-0.448418	-36.4543	1.99798
YOR347C	-0.457349	-37.3017	1.32107
YNL071W	-0.46348	-37.8864	1.68138
YML073C	-0.476399	-39.1266	1.89552
YOR142W	-0.479527	-39.4287	1.91045
YML078W	-0.495894	-41.0195	1.41882
YML074C	-0.507007	-42.1099	1.40129
YNL055C	-0.514412	-42.8412	1.48126
YLR069C	-0.523561	-43.7499	2.0353
YJR025C	-0.524929	-43.8863	1.94718
YER178W	-0.524971	-43.8905	2.21799
YKL056C	-0.536328	-45.0276	2.06109
YOL121C;YNL302C	-0.536642	-45.0593	1.92221
YIL094C	-0.553503	-46.7645	3.06463
YOR020C	-0.57166	-48.6232	2.34166
YDR347W	-0.584644	-49.9669	1.82708
YBR029C	-0.591498	-50.6811	1.81316
YMR189W	-0.600926	-51.669	2.05294
YNL272C	-0.603632	-51.9538	1.33139
YLR044C;YDL080C	-0.621666	-53.8651	1.72049
YGR185C	-0.622546	-53.9589	1.37428
YGR231C	-0.643133	-56.1717	2.60792
YEL020W-A	-0.669932	-59.0998	1.47559
YNL231C	-0.677706	-59.9595	1.34943
YLR048W;YGR214W	-0.681153	-60.3421	2.30165
YOR187W	-0.686356	-60.9214	1.39777
YDR194C	-0.70396	-62.897	1.52603
YCR031C;YJL191W	-0.796983	-73.7464	1.53778
YNL037C	-0.804668	-74.6744	1.329
YPL257W-B;YML039W;YLR227W-B;YLR157C-B;YJR027W;YER138C;YDR365W-B;YPR137C-B;YOL103W-B;YPR158C-D;YGR027W-B;YJR029W;YDR261C-D	-0.820271	-76.5738	1.53858
YBR221C	-0.83844	-78.8116	1.60566
YJR048W	-0.840488	-79.0656	1.36118
YPL099C	-1.39655	-163.271	1.40287
YDL014W	-1.51041	-184.892	1.48503
